# Supplementary material for: 4,4′-(Propane-1,3-di­yl)dibenzoic acid
Source: Acta Crystallogr Sect E Struct Rep Online. 2009 Aug 26;65(Pt 9):o2233. doi: 10.1107/S1600536809033005 (PMC2969863; doi:10.1107/S1600536809033005)
Supplement: Supplementary file 2 [file e-65-o2233-Isup2.hkl]

# 
# h,k,l, Fc-squared, Fo-squared, sigma(Fo-squared) and status flag 
# 
data_I
_shelx_title ' sad in C2/c' 
_shelx_refln_list_code          4 
_shelx_F_calc_maximum      235.67 
_exptl_crystal_F_000       600.00 
_reflns_d_resolution_high  0.8403 
 
loop_ 
 _symmetry_equiv_pos_as_xyz 
 'x, y, z' 
 '-x, y, -z+1/2' 
 'x+1/2, y+1/2, z' 
 '-x+1/2, y+1/2, -z+1/2' 
 '-x, -y, -z' 
 'x, -y, z-1/2' 
 '-x+1/2, -y+1/2, -z' 
 'x+1/2, -y+1/2, z-1/2' 
 
_cell_length_a    14.5686 
_cell_length_b     4.7337 
_cell_length_c    21.4634 
_cell_angle_alpha  90.000 
_cell_angle_beta  102.722 
_cell_angle_gamma  90.000 
 
_shelx_F_squared_multiplier     1.000 
 
loop_ 
 _refln_index_h 
 _refln_index_k 
 _refln_index_l 
 _refln_F_squared_calc 
 _refln_F_squared_meas 
 _refln_F_squared_sigma 
 _refln_observed_status 
   2   0   0     1387.38     1444.64     17.53 o 
   4   0   0     2119.28     2141.12     29.29 o 
   6   0   0     1112.65     1094.81     26.06 o 
   8   0   0     2510.04     2762.28    106.97 o 
  10   0   0       12.09       -4.70      7.63 o 
  12   0   0      115.39      115.78     17.35 o 
  14   0   0      194.17      206.48     38.07 o 
  16   0   0      180.14      174.30     24.66 o 
   1   1   0     3607.04     3520.21     71.84 o 
   3   1   0      908.98      722.19     11.88 o 
   5   1   0     1610.26     1742.45     26.98 o 
   7   1   0     2988.83     3131.64     48.82 o 
   9   1   0      370.80      405.48     14.69 o 
  11   1   0       22.68       12.60      7.48 o 
  13   1   0        0.19       -0.71      9.87 o 
  15   1   0       36.17       29.95     13.19 o 
   0   2   0     2921.57     2851.36     52.71 o 
   2   2   0     1695.24     1612.59     31.11 o 
   4   2   0      305.24      305.94     11.66 o 
   6   2   0      297.50      282.47     16.14 o 
   8   2   0        5.89       -0.49      5.31 o 
  10   2   0      269.43      292.91     17.92 o 
  12   2   0      253.75      262.70     20.42 o 
  14   2   0        1.22        6.15     15.59 o 
   1   3   0        6.95        1.09      5.36 o 
   3   3   0      165.29      170.92     10.21 o 
   5   3   0      151.14      170.76     10.99 o 
   7   3   0       90.22      100.43     12.55 o 
   9   3   0      125.70      119.22     19.80 o 
  11   3   0       72.14       89.60     20.15 o 
  13   3   0      185.42      212.37     28.76 o 
   0   4   0       13.27       15.19      9.38 o 
   2   4   0       79.13       74.70      8.37 o 
   4   4   0        0.44        2.49      6.95 o 
   6   4   0      327.28      334.78     21.96 o 
   8   4   0       44.35       49.51     13.66 o 
  10   4   0       32.12       10.09     16.80 o 
   1   5   0        6.72       -4.83      8.93 o 
   3   5   0        8.02       -3.56     10.56 o 
   5   5   0        2.70       -1.54     10.78 o 
   7   5   0       14.13       19.82     14.71 o 
 -15   1   1        1.43       -8.06     11.32 o 
 -13   1   1       52.40       51.53     10.62 o 
 -11   1   1        4.22       -6.22      6.22 o 
  -9   1   1       82.55       79.79     10.26 o 
  -7   1   1      233.23      271.76     10.78 o 
  -5   1   1        1.76       -2.06      3.37 o 
  -3   1   1     2060.75     2060.85     49.63 o 
  -1   1   1     4628.98     4519.87    110.36 o 
   1   1   1      851.07      785.95     11.86 o 
   3   1   1     2406.15     2395.20     32.93 o 
   5   1   1      321.29      311.56     11.51 o 
   7   1   1       40.92       77.66     11.49 o 
   9   1   1       17.03       22.52      6.57 o 
  11   1   1      208.06      174.17     13.39 o 
  13   1   1       39.86       35.92     11.81 o 
  15   1   1        4.17       -4.01     11.63 o 
 -14   2   1       17.40        3.86     21.08 o 
 -12   2   1        6.81        0.54      9.78 o 
 -10   2   1      168.06      186.77     15.76 o 
  -8   2   1      331.94      352.19     12.83 o 
  -6   2   1        0.04       -1.79      4.13 o 
  -4   2   1       33.70       34.75      5.89 o 
  -2   2   1      644.77      570.11     16.44 o 
   0   2   1        0.00       -0.79      3.89 o 
   2   2   1        2.23       -2.24      4.14 o 
   4   2   1      853.07      887.63     21.84 o 
   6   2   1      556.22      568.28     20.67 o 
   8   2   1      148.11      173.89     14.51 o 
  10   2   1       81.27       78.60     12.83 o 
  12   2   1      561.09      588.57     27.12 o 
  14   2   1       17.38       33.45     17.96 o 
 -13   3   1        0.18       -7.64     15.92 o 
 -11   3   1      415.38      382.48     30.12 o 
  -9   3   1      197.49      211.29     25.23 o 
  -7   3   1        0.34       -6.82      6.82 o 
  -5   3   1      128.31      139.57      9.84 o 
  -3   3   1      247.49      286.49     11.59 o 
  -1   3   1      185.48      189.91     10.64 o 
   1   3   1     2160.91     2008.62     51.49 o 
   3   3   1       33.11       27.51      5.46 o 
   5   3   1      352.37      401.60     15.95 o 
   7   3   1      182.12      214.83     16.74 o 
   9   3   1       18.40       18.74     10.16 o 
  11   3   1        3.70       -5.99     12.85 o 
  13   3   1        7.32        7.72     16.73 o 
 -12   4   1       17.76       34.24     21.56 o 
 -10   4   1       14.69       20.63     13.45 o 
  -8   4   1        0.01       -0.94     11.95 o 
  -6   4   1      385.40      416.93     28.33 o 
  -4   4   1        3.57       -4.81      6.96 o 
  -2   4   1        7.64        5.67      6.62 o 
   0   4   1      216.49      210.55     11.23 o 
   2   4   1       79.00       70.84      9.59 o 
   4   4   1        2.34       -2.28      7.08 o 
   6   4   1      368.89      392.77     23.13 o 
   8   4   1      377.56      368.27     24.58 o 
  10   4   1       13.12        3.79     16.13 o 
  -7   5   1        0.00        4.11     16.72 o 
  -5   5   1        1.95       14.64     11.49 o 
  -3   5   1        1.48       -0.08     10.53 o 
  -1   5   1       53.35       58.99     11.97 o 
   1   5   1       31.02       22.41      9.89 o 
   3   5   1       16.66       15.07     11.31 o 
   5   5   1       17.47       13.91     13.79 o 
   7   5   1        8.11       -7.82     14.12 o 
 -16   0   2       68.91       59.27     18.67 o 
 -14   0   2      544.66      515.02     30.15 o 
 -12   0   2       34.40       19.54     11.51 o 
 -10   0   2      774.61      837.78     45.74 o 
  -8   0   2      133.63      121.71     13.10 o 
  -6   0   2     5511.83     5801.42     58.01 o 
  -4   0   2      194.97      171.70     12.73 o 
  -2   0   2     2958.25     2555.34     32.16 o 
   0   0   2     4798.69     4704.99     33.17 o 
   2   0   2    55542.51    48792.41    230.44 o 
   4   0   2     4006.86     3982.83     42.08 o 
   6   0   2      451.91      414.48     17.29 o 
   8   0   2      399.52      434.31     20.43 o 
  10   0   2       37.25       34.78     11.39 o 
  12   0   2      121.25      115.06     17.35 o 
  14   0   2       49.47       33.12     15.21 o 
  16   0   2        8.81      -20.45     22.26 o 
 -15   1   2       15.00       17.27     12.77 o 
 -13   1   2       93.99       78.76     11.33 o 
 -11   1   2      283.79      269.64     14.02 o 
  -9   1   2      178.28      169.23     10.76 o 
  -7   1   2      537.73      518.81     15.65 o 
  -5   1   2        0.99        2.37      3.40 o 
  -3   1   2    14285.99    12913.80    322.95 o 
  -1   1   2      202.47      199.46      5.61 o 
   1   1   2     1813.32     1692.06     55.23 o 
   3   1   2      415.11      367.03     14.77 o 
   5   1   2      477.90      493.86     12.20 o 
   7   1   2     1225.45     1317.35     60.96 o 
   9   1   2       13.20       13.96      6.33 o 
  11   1   2        3.56        5.05      7.25 o 
  13   1   2      207.38      202.20     27.03 o 
  15   1   2        2.91       10.57     12.76 o 
 -16   2   2       16.67       15.58     39.72 o 
 -14   2   2        8.77       10.34     15.60 o 
 -12   2   2        1.66       -7.55     12.26 o 
 -10   2   2       62.20       78.31      9.58 o 
  -8   2   2       75.74       81.18      8.46 o 
  -6   2   2       35.28       37.86      6.11 o 
  -4   2   2      353.66      378.06     10.62 o 
  -2   2   2     1353.46     1398.20     24.53 o 
   0   2   2     1622.89     1524.27     39.71 o 
   2   2   2        7.15        2.29      3.39 o 
   4   2   2       91.54      106.58     12.57 o 
   6   2   2        5.62        2.09      6.28 o 
   8   2   2        7.13        3.20      7.68 o 
  10   2   2        3.33       -4.45      8.33 o 
  12   2   2      687.81      681.83     29.46 o 
  14   2   2       77.20       79.98     16.47 o 
 -13   3   2      137.49      203.94     28.38 o 
 -11   3   2       13.70       23.75     15.01 o 
  -9   3   2     1330.59     1306.40     48.03 o 
  -7   3   2      510.70      548.28     23.05 o 
  -5   3   2       32.31       38.38      7.50 o 
  -3   3   2      270.27      284.13     11.55 o 
  -1   3   2      993.36      937.85     26.22 o 
   1   3   2      175.92      184.67      9.49 o 
   3   3   2       15.06        7.98      4.95 o 
   5   3   2       74.27       75.84      9.90 o 
   7   3   2      112.60      127.79     14.76 o 
   9   3   2       21.06        9.76     11.93 o 
  11   3   2       13.00       23.75     14.35 o 
  13   3   2       19.75        7.12     15.96 o 
 -12   4   2       14.03       11.95     17.94 o 
 -10   4   2       15.42       31.28     17.46 o 
  -8   4   2      240.05      247.90     21.64 o 
  -6   4   2       23.72       23.68      9.60 o 
  -4   4   2        2.17       -3.77      7.97 o 
  -2   4   2        4.45        6.64      6.36 o 
   0   4   2      370.82      347.66     14.48 o 
   2   4   2        0.84       -0.82      7.49 o 
   4   4   2      113.29      128.60     11.82 o 
   6   4   2        6.53       17.81      9.44 o 
   8   4   2      334.78      343.74     23.32 o 
  10   4   2       15.08       18.00     16.47 o 
  -7   5   2        0.16       -3.04     20.82 o 
  -5   5   2        2.30        8.73     11.41 o 
  -3   5   2       25.66       21.98     10.95 o 
  -1   5   2       10.49        0.80     11.68 o 
   1   5   2      137.65      152.11     14.58 o 
   3   5   2        9.84       10.88     11.18 o 
   5   5   2       10.98        6.65     13.69 o 
   7   5   2        6.84        6.82     14.29 o 
 -15   1   3       31.28       27.23     13.25 o 
 -13   1   3        5.08       -7.37      7.37 o 
 -11   1   3        0.33       -5.94      5.94 o 
  -9   1   3        4.82        0.24      5.30 o 
  -7   1   3      726.87      713.37     16.00 o 
  -5   1   3        1.96       -2.08      3.35 o 
  -3   1   3     6037.60     5587.46    513.47 o 
  -1   1   3     9994.21     9442.33    103.50 o 
   1   1   3     5398.83     5371.49     65.49 o 
   3   1   3     1030.36      992.43     24.05 o 
   5   1   3     2882.03     2866.77    133.25 o 
   7   1   3       41.78       43.31      6.35 o 
   9   1   3      379.52      365.45     14.31 o 
  11   1   3       21.16       14.23      7.42 o 
  13   1   3      191.94      172.45     21.80 o 
  15   1   3       17.86        8.07     13.65 o 
 -16   2   3        9.27       -3.28     17.05 o 
 -14   2   3       39.41       46.30     18.26 o 
 -12   2   3        0.11       13.06     13.30 o 
 -10   2   3      728.72      659.12     19.11 o 
  -8   2   3       16.08       29.43      6.58 o 
  -6   2   3      519.71      493.93     13.57 o 
  -4   2   3      178.33      148.01      8.86 o 
  -2   2   3     2670.48     2690.10     66.19 o 
   0   2   3      828.01      820.12     28.85 o 
   2   2   3      457.56      434.18     11.04 o 
   4   2   3      342.18      407.32     19.46 o 
   6   2   3     1034.05     1038.26     32.46 o 
   8   2   3       79.55       82.68     11.86 o 
  10   2   3       75.69       96.56     14.34 o 
  12   2   3       33.75       35.38     12.37 o 
  14   2   3      140.22      143.80     20.02 o 
 -13   3   3       86.03       59.17     21.99 o 
 -11   3   3        7.26        3.25     13.00 o 
  -9   3   3     1390.34     1433.53     50.55 o 
  -7   3   3      283.91      278.69     16.66 o 
  -5   3   3      113.94      121.89      9.29 o 
  -3   3   3       33.49       28.95      5.90 o 
  -1   3   3       27.11       31.79      6.15 o 
   1   3   3       50.75       66.03      7.24 o 
   3   3   3        4.50       16.87      6.68 o 
   5   3   3      246.08      248.21     16.31 o 
   7   3   3      109.57      132.98     14.72 o 
   9   3   3        7.67        5.16      9.99 o 
  11   3   3        0.16       -0.12     11.01 o 
  13   3   3       22.76       30.17     18.46 o 
 -12   4   3        0.97        6.53     22.68 o 
 -10   4   3        5.17       21.85     17.15 o 
  -8   4   3       83.20       83.51     15.27 o 
  -6   4   3        3.80        4.68      8.58 o 
  -4   4   3       12.64       14.84      8.99 o 
  -2   4   3      268.02      257.87     12.99 o 
   0   4   3        1.86        3.50      6.61 o 
   2   4   3       24.26       17.79      8.18 o 
   4   4   3        0.76        5.39      8.51 o 
   6   4   3       12.68        3.03      9.01 o 
   8   4   3      120.88      118.41     17.91 o 
  10   4   3        4.00       -3.06     12.98 o 
  -7   5   3       11.70       16.11     14.41 o 
  -5   5   3       30.44       20.83     13.84 o 
  -3   5   3        8.12        4.96     11.09 o 
  -1   5   3       15.68        7.35     11.55 o 
   1   5   3        0.23       -1.57      9.30 o 
   3   5   3      515.68      613.98     25.29 o 
   5   5   3       14.18       14.95     13.77 o 
   7   5   3       11.24       24.22     20.11 o 
 -16   0   4      175.61      180.29     24.48 o 
 -14   0   4       31.59       16.70     18.69 o 
 -12   0   4        3.62       -2.02      9.48 o 
 -10   0   4      724.48      755.28     28.45 o 
  -8   0   4     3108.76     3344.04     84.02 o 
  -6   0   4       45.68       24.06      7.11 o 
  -4   0   4      151.88      111.86     12.25 o 
  -2   0   4       70.42       76.76      4.99 o 
   0   0   4      567.31      586.23     13.40 o 
   2   0   4     1264.07     1314.17     34.50 o 
   4   0   4     3209.23     3223.71     64.43 o 
   6   0   4     2748.58     2717.38     50.16 o 
   8   0   4       97.47       83.13     12.40 o 
  10   0   4        9.99        4.04      9.95 o 
  12   0   4       16.68        0.32     12.11 o 
  14   0   4       25.21       28.13     14.98 o 
  16   0   4       17.84       23.21     26.09 o 
 -17   1   4       82.42       29.92     28.54 o 
 -15   1   4        7.84       -1.21     14.50 o 
 -13   1   4       38.51       41.14     10.35 o 
 -11   1   4       30.91       39.19      8.55 o 
  -9   1   4     1920.87     2032.86     30.04 o 
  -7   1   4        0.89        3.20      4.24 o 
  -5   1   4       15.36        6.28      3.26 o 
  -3   1   4    16349.52    16144.93    483.99 o 
  -1   1   4    33847.53    32798.45    699.53 o 
   1   1   4      822.28      885.67     41.09 o 
   3   1   4      730.55      797.30     22.59 o 
   5   1   4      453.00      444.92     12.16 o 
   7   1   4       63.64       74.61      7.72 o 
   9   1   4      603.64      516.08     16.88 o 
  11   1   4      668.55      686.41     27.50 o 
  13   1   4       22.92       13.16     11.96 o 
  15   1   4       58.92       35.21     14.52 o 
 -16   2   4        0.14        1.29     18.05 o 
 -14   2   4        6.12        1.18     14.02 o 
 -12   2   4      196.48      225.68     25.45 o 
 -10   2   4       78.43       92.82     12.71 o 
  -8   2   4       15.06       13.60      5.81 o 
  -6   2   4       97.33      105.76      7.28 o 
  -4   2   4        3.04        1.14      3.30 o 
  -2   2   4     4388.87     4474.98     85.16 o 
   0   2   4      219.23      221.30      8.87 o 
   2   2   4       77.78       81.59      6.33 o 
   4   2   4     3186.94     3357.57     54.05 o 
   6   2   4       41.06       40.65     11.29 o 
   8   2   4        7.98       17.21      8.47 o 
  10   2   4      210.79      196.31     18.43 o 
  12   2   4        1.51        0.11     10.73 o 
  14   2   4      111.82       91.24     18.34 o 
 -13   3   4      137.42      179.70     26.99 o 
 -11   3   4       25.20       35.13     15.92 o 
  -9   3   4      149.99      170.86     22.10 o 
  -7   3   4     1163.42     1103.48     29.05 o 
  -5   3   4      556.18      577.85     18.82 o 
  -3   3   4        0.03       -2.76      4.67 o 
  -1   3   4      654.10      658.76     32.58 o 
   1   3   4      148.98      136.77      9.14 o 
   3   3   4       51.78       60.00     10.33 o 
   5   3   4        1.84        1.73      7.86 o 
   7   3   4        2.12       -2.71      8.19 o 
   9   3   4       34.89       59.12     21.39 o 
  11   3   4        0.01       17.59     12.71 o 
  13   3   4       19.95      -10.41     17.49 o 
 -12   4   4        0.30       17.25     17.59 o 
 -10   4   4       18.86       17.07     15.12 o 
  -8   4   4       15.79       15.96     14.93 o 
  -6   4   4       84.88       95.45     13.01 o 
  -4   4   4        2.87       -7.09      7.54 o 
  -2   4   4        2.24        0.68      6.64 o 
   0   4   4        1.57        0.08      6.49 o 
   2   4   4      453.42      450.78     19.02 o 
   4   4   4        3.81       -1.70      8.97 o 
   6   4   4      230.02      255.50     18.56 o 
   8   4   4        6.15        8.52     10.95 o 
  10   4   4       26.71       31.10     15.55 o 
  -7   5   4        0.39        0.89     13.60 o 
  -5   5   4       17.50       21.20     14.09 o 
  -3   5   4       14.32        7.55     12.41 o 
  -1   5   4        0.82        1.80     11.73 o 
   1   5   4       12.28       20.70     11.09 o 
   3   5   4      217.67      273.67     21.04 o 
   5   5   4      100.08      136.70     20.72 o 
 -17   1   5       27.03       33.94     20.34 o 
 -15   1   5        0.83       10.31     11.58 o 
 -13   1   5       11.59        2.34      8.16 o 
 -11   1   5       36.75       36.15      8.25 o 
  -9   1   5      166.86      177.97     11.25 o 
  -7   1   5       62.60       60.06      6.69 o 
  -5   1   5      710.45      719.12     11.72 o 
  -3   1   5      452.61      399.16     11.35 o 
  -1   1   5    10525.71    10047.74    392.41 o 
   1   1   5      906.76      820.12     23.06 o 
   3   1   5     3147.63     3181.64     69.91 o 
   5   1   5      109.24      115.24      8.17 o 
   7   1   5     1111.51     1070.36     58.62 o 
   9   1   5      239.37      254.58     14.13 o 
  11   1   5      363.71      372.36     24.42 o 
  13   1   5        0.93        6.85     10.91 o 
  15   1   5        0.05       -6.40     12.20 o 
 -16   2   5        1.60       25.36     18.48 o 
 -14   2   5        0.03        5.26     14.82 o 
 -12   2   5      220.22      241.85     26.84 o 
 -10   2   5      246.27      248.68     17.20 o 
  -8   2   5     1333.26     1374.84     31.23 o 
  -6   2   5      485.43      474.98     11.22 o 
  -4   2   5      708.08      854.40     19.87 o 
  -2   2   5       18.90       17.98      4.14 o 
   0   2   5      180.72      191.61      8.90 o 
   2   2   5      743.04      680.52     13.85 o 
   4   2   5      794.72      860.60     58.67 o 
   6   2   5      411.84      433.23     23.46 o 
   8   2   5        2.84        1.20      8.50 o 
  10   2   5       47.78       46.28     12.50 o 
  12   2   5        3.36      -10.44     10.44 o 
  14   2   5       12.11       16.72     14.29 o 
 -13   3   5       15.67       30.56     17.66 o 
 -11   3   5       31.88       31.40     14.90 o 
  -9   3   5       20.19        0.14     12.32 o 
  -7   3   5      446.22      413.84     24.56 o 
  -5   3   5       55.68       77.41     13.33 o 
  -3   3   5       61.72       64.63      7.12 o 
  -1   3   5       55.13       54.99      7.02 o 
   1   3   5        2.80        4.51      5.24 o 
   3   3   5      183.13      176.01     14.99 o 
   5   3   5      153.91      210.57     17.65 o 
   7   3   5       36.98       36.97     13.35 o 
   9   3   5       11.54       15.62     10.84 o 
  11   3   5        7.89        5.42     12.07 o 
  13   3   5       12.46        8.54     17.87 o 
 -12   4   5       33.10       46.73     31.25 o 
 -10   4   5        0.00       13.67     15.62 o 
  -8   4   5       73.37       61.34     15.30 o 
  -6   4   5      128.90      142.43     17.58 o 
  -4   4   5       31.78       34.97      9.65 o 
  -2   4   5      131.35      129.14     11.09 o 
   0   4   5        3.87       -2.04      7.35 o 
   2   4   5       14.98        9.90      9.76 o 
   4   4   5        3.61       -5.39      9.39 o 
   6   4   5        0.05        6.89      9.97 o 
   8   4   5        0.31       -7.82     13.08 o 
  10   4   5        9.70       12.94     13.81 o 
  -7   5   5        9.52        9.60     14.30 o 
  -5   5   5        9.59       15.60     13.54 o 
  -3   5   5      108.30       98.59     22.20 o 
  -1   5   5       34.73       10.35     15.81 o 
   1   5   5        1.74        4.42     12.69 o 
   3   5   5       17.19       17.89     12.21 o 
   5   5   5      643.94      725.46     34.28 o 
 -16   0   6        0.01       12.39     16.37 o 
 -14   0   6      349.65      346.82     25.61 o 
 -12   0   6      165.31      192.48     20.32 o 
 -10   0   6      691.01      656.56     26.74 o 
  -8   0   6      565.42      566.60     22.42 o 
  -6   0   6       56.23       43.07      8.34 o 
  -4   0   6     2009.37     1906.76     75.93 o 
  -2   0   6      304.40      285.48      9.00 o 
   0   0   6      107.94      142.74      9.66 o 
   2   0   6     1920.10     1736.39     45.15 o 
   4   0   6     4501.74     4621.15     83.81 o 
   6   0   6        3.43       12.99     12.14 o 
   8   0   6        3.76       -5.18      7.59 o 
  10   0   6      221.23      234.87     21.79 o 
  12   0   6        2.02        9.01     12.99 o 
  14   0   6       26.84       52.82     28.96 o 
 -17   1   6       92.43      112.00     25.51 o 
 -15   1   6      113.45      123.93     17.28 o 
 -13   1   6       31.70       36.19     12.38 o 
 -11   1   6        0.35       -6.55      6.55 o 
  -9   1   6        0.00       -3.28      5.30 o 
  -7   1   6     1523.10     1603.93     22.96 o 
  -5   1   6     4610.29     4973.19    115.12 o 
  -3   1   6       32.09       30.03      5.12 o 
  -1   1   6     9804.69     9934.42    198.77 o 
   1   1   6      145.93      154.48      8.20 o 
   3   1   6      592.12      660.22     22.74 o 
   5   1   6      248.27      249.28     17.05 o 
   7   1   6       15.93        8.35      6.32 o 
   9   1   6        6.83        2.75      6.27 o 
  11   1   6     1041.35     1005.80     57.21 o 
  13   1   6      127.41      129.57     18.00 o 
  15   1   6        9.20        8.21     13.40 o 
 -16   2   6       35.58       34.90     20.18 o 
 -14   2   6        3.06       22.62     16.42 o 
 -12   2   6      712.69      730.81     28.03 o 
 -10   2   6      823.97      756.90     26.26 o 
  -8   2   6      262.54      267.36     15.56 o 
  -6   2   6      147.44      153.16     10.94 o 
  -4   2   6     6280.32     6186.21    119.43 o 
  -2   2   6      144.35      127.86      6.93 o 
   0   2   6      361.53      390.20     12.00 o 
   2   2   6        4.34       -0.24      3.84 o 
   4   2   6       31.46       29.39     10.70 o 
   6   2   6     1032.56     1034.66     35.38 o 
   8   2   6       26.22       28.35     11.75 o 
  10   2   6       15.23       -0.69     10.83 o 
  12   2   6      139.27       88.96     16.46 o 
  14   2   6        0.89       24.71     14.44 o 
 -13   3   6        0.03        6.90     17.01 o 
 -11   3   6        0.34      -14.54     14.54 o 
  -9   3   6        0.83       -2.52      8.59 o 
  -7   3   6        2.12       -0.93      6.39 o 
  -5   3   6        1.39        5.89      6.52 o 
  -3   3   6      202.68      204.98      9.74 o 
  -1   3   6       53.43       52.84      6.93 o 
   1   3   6        1.71       -0.60      5.36 o 
   3   3   6       21.08       23.57      8.57 o 
   5   3   6        3.61       -4.87      8.05 o 
   7   3   6       13.91       10.48     11.67 o 
   9   3   6       73.59       88.98     15.47 o 
  11   3   6       65.95       81.75     16.44 o 
 -12   4   6        0.79       11.36     17.74 o 
 -10   4   6        0.09        2.04     15.21 o 
  -8   4   6       19.75       13.98     11.96 o 
  -6   4   6       26.52       31.64     11.70 o 
  -4   4   6        2.62       -3.13      7.59 o 
  -2   4   6       18.66       21.21      8.65 o 
   0   4   6      359.85      325.41     16.59 o 
   2   4   6       19.43       12.16     10.20 o 
   4   4   6      137.91      133.18     16.64 o 
   6   4   6        0.19       -0.85     10.12 o 
   8   4   6      127.73      113.74     15.83 o 
  10   4   6        0.03      -11.80     13.98 o 
  -7   5   6        0.06      -11.84     12.95 o 
  -5   5   6        3.00        2.09     13.22 o 
  -3   5   6       20.55        3.31     15.68 o 
  -1   5   6       53.22       42.86     17.68 o 
   1   5   6       13.67       15.34     20.13 o 
   3   5   6        5.16       -2.45     13.36 o 
   5   5   6       38.23       43.16     13.93 o 
 -17   1   7       51.88       44.13     20.98 o 
 -15   1   7       94.35       87.51     17.97 o 
 -13   1   7       59.64       50.07     12.89 o 
 -11   1   7      670.56      654.52     20.03 o 
  -9   1   7       52.78       52.90      7.79 o 
  -7   1   7       51.65       73.14      7.14 o 
  -5   1   7      887.88      946.22     21.86 o 
  -3   1   7     5881.96     6194.81    200.23 o 
  -1   1   7       39.71       63.11      5.40 o 
   1   1   7      517.67      527.06     17.28 o 
   3   1   7      297.62      320.31     17.24 o 
   5   1   7     1102.60     1174.26     43.18 o 
   7   1   7        0.31       -3.72      5.95 o 
   9   1   7      189.27      190.53     12.75 o 
  11   1   7      163.83      163.69     18.49 o 
  13   1   7       45.91       54.41     14.60 o 
 -16   2   7        0.50       11.66     18.04 o 
 -14   2   7        0.00       -3.82     14.02 o 
 -12   2   7       17.13       26.37     11.25 o 
 -10   2   7     1030.08      978.22     37.35 o 
  -8   2   7      383.58      354.85     15.88 o 
  -6   2   7       76.14       92.18      7.50 o 
  -4   2   7     6714.04     6467.95    171.30 o 
  -2   2   7      361.25      398.40     14.25 o 
   0   2   7       82.32       79.63      7.63 o 
   2   2   7      534.75      512.50     18.92 o 
   4   2   7     1239.82     1234.60     36.26 o 
   6   2   7       70.06       74.75     14.17 o 
   8   2   7       21.93       19.44     12.14 o 
  10   2   7       69.48       52.91     13.10 o 
  12   2   7       43.15       40.40     14.48 o 
  14   2   7        4.39        2.98     14.10 o 
 -13   3   7        3.53       19.42     16.57 o 
 -11   3   7       39.23       25.99     15.78 o 
  -9   3   7        4.88        0.61      7.99 o 
  -7   3   7        4.82       13.89      7.71 o 
  -5   3   7        0.24       -3.13      6.27 o 
  -3   3   7      375.43      342.76     11.36 o 
  -1   3   7        8.91        2.29      5.70 o 
   1   3   7       59.68       62.82      8.29 o 
   3   3   7      210.29      239.89     16.60 o 
   5   3   7      125.45      107.97     17.43 o 
   7   3   7       17.88        2.66     12.11 o 
   9   3   7        8.60        9.85     10.85 o 
  11   3   7       16.89       15.66     13.37 o 
 -12   4   7       33.09       44.88     21.24 o 
 -10   4   7       20.84       26.22     17.04 o 
  -8   4   7       16.12       19.00     13.49 o 
  -6   4   7      278.30      326.78     24.50 o 
  -4   4   7       25.75       20.79     11.10 o 
  -2   4   7      110.85      113.51     12.82 o 
   0   4   7      135.82      178.82     17.13 o 
   2   4   7      341.72      391.26     35.25 o 
   4   4   7        3.34       -0.76     10.34 o 
   6   4   7        5.19        1.28     10.53 o 
   8   4   7       24.46       24.35     11.56 o 
  -7   5   7        1.91        5.54     14.36 o 
  -5   5   7       92.19       92.38     17.52 o 
  -3   5   7        2.08        5.72     16.89 o 
  -1   5   7       42.71       54.49     17.94 o 
   1   5   7       25.37       27.48     17.65 o 
   3   5   7       24.80        6.27     13.17 o 
   5   5   7        0.27       -6.02     12.35 o 
 -16   0   8       27.59        7.77     22.79 o 
 -14   0   8        0.47       -9.75     12.48 o 
 -12   0   8      162.70      168.18     19.74 o 
 -10   0   8      375.62      442.59     28.70 o 
  -8   0   8        1.98       13.08      7.50 o 
  -6   0   8     1361.05     1263.83     49.62 o 
  -4   0   8     2415.96     2234.35     48.96 o 
  -2   0   8      974.36     1001.13     23.28 o 
   0   0   8     2488.38     2532.04     60.54 o 
   2   0   8      925.42      942.91     25.34 o 
   4   0   8       54.34       45.79     14.27 o 
   6   0   8      206.41      247.37     27.47 o 
   8   0   8     5201.20     5064.24    117.78 o 
  10   0   8      234.53      213.08     22.83 o 
  12   0   8        0.76      -10.60     12.71 o 
  14   0   8        0.15       -5.00     21.30 o 
 -15   1   8        0.00       10.84     12.71 o 
 -13   1   8       78.35       91.25     15.17 o 
 -11   1   8       57.33       54.80     12.03 o 
  -9   1   8        1.89        5.21      5.86 o 
  -7   1   8       83.75       83.04      7.59 o 
  -5   1   8       74.39      101.38      5.78 o 
  -3   1   8     6123.38     6920.96    129.02 o 
  -1   1   8      162.88      175.53      7.64 o 
   1   1   8      883.97      934.10     27.43 o 
   3   1   8     2472.40     2543.95     45.80 o 
   5   1   8       59.43       67.76     13.47 o 
   7   1   8       55.67       43.99     12.57 o 
   9   1   8      180.45      174.45     21.68 o 
  11   1   8        5.99       21.93     12.20 o 
  13   1   8       43.30       43.69     15.32 o 
 -16   2   8       18.87       21.78     19.64 o 
 -14   2   8       31.71       63.32     19.82 o 
 -12   2   8       23.69       26.87     11.21 o 
 -10   2   8     1929.79     1898.69     60.22 o 
  -8   2   8       75.30       63.93      9.97 o 
  -6   2   8      129.03      133.28      7.92 o 
  -4   2   8     2036.27     1886.33     30.56 o 
  -2   2   8     4756.91     4324.45     78.54 o 
   0   2   8        7.48       13.98      5.23 o 
   2   2   8      382.56      335.56     12.84 o 
   4   2   8        0.26        2.47      7.83 o 
   6   2   8       50.62       81.30     14.47 o 
   8   2   8       23.53       21.26     12.25 o 
  10   2   8       99.92      104.94     15.96 o 
  12   2   8       42.42       25.72     13.40 o 
 -13   3   8        2.35        2.00     15.52 o 
 -11   3   8       19.96        5.11     14.64 o 
  -9   3   8       12.82       18.27      9.40 o 
  -7   3   8      168.55      135.73     13.25 o 
  -5   3   8     1168.32     1146.58     74.38 o 
  -3   3   8       26.44       33.02      5.87 o 
  -1   3   8      227.08      214.46     11.90 o 
   1   3   8      163.98      173.21     11.95 o 
   3   3   8      160.58      162.17     15.70 o 
   5   3   8        0.88        0.39     11.93 o 
   7   3   8        0.22       -5.12     11.33 o 
   9   3   8        8.98        5.45     10.86 o 
  11   3   8       49.02       35.63     15.27 o 
 -10   4   8       15.40       15.37     17.25 o 
  -8   4   8        4.63        9.65     11.57 o 
  -6   4   8       45.43       47.89     13.66 o 
  -4   4   8       40.67       46.12     12.54 o 
  -2   4   8        6.10       -5.85      9.16 o 
   0   4   8       76.98       80.81     13.45 o 
   2   4   8      560.69      537.73     25.60 o 
   4   4   8       11.07       13.05     11.26 o 
   6   4   8       17.66       17.14     12.55 o 
   8   4   8        2.79        6.29     12.00 o 
  -5   5   8        2.90      -10.13     12.67 o 
  -3   5   8        0.89       16.61     16.26 o 
  -1   5   8        0.05       -2.17     16.25 o 
   1   5   8       33.59       58.67     20.24 o 
   3   5   8        1.01      -11.31     17.16 o 
 -15   1   9       22.24       26.29     13.44 o 
 -13   1   9      655.86      658.19     28.06 o 
 -11   1   9      299.46      294.52     18.44 o 
  -9   1   9      406.03      418.10     15.43 o 
  -7   1   9       12.14       13.46      4.72 o 
  -5   1   9      375.40      411.70      9.86 o 
  -3   1   9      528.47      615.32     13.73 o 
  -1   1   9       31.09       36.35      5.31 o 
   1   1   9      286.22      295.71     17.47 o 
   3   1   9        7.16       25.62      7.05 o 
   5   1   9        0.65        6.14      8.70 o 
   7   1   9      189.16      202.89     21.64 o 
   9   1   9        1.25       -2.97     11.21 o 
  11   1   9       32.14       16.74     12.16 o 
  13   1   9        1.11        5.82     12.45 o 
 -14   2   9       25.07       14.76     12.97 o 
 -12   2   9       19.60       22.68     14.41 o 
 -10   2   9        0.10       -7.73      7.73 o 
  -8   2   9       46.72       34.45      8.38 o 
  -6   2   9        3.89        4.77      6.51 o 
  -4   2   9       52.11       47.42      9.18 o 
  -2   2   9     4326.30     4248.81     88.00 o 
   0   2   9      237.74      234.91     10.84 o 
   2   2   9       32.63       27.08      7.21 o 
   4   2   9      181.73      176.71     17.93 o 
   6   2   9       25.81       35.28     11.78 o 
   8   2   9        1.11        0.35     11.76 o 
  10   2   9        0.03        6.77     11.45 o 
  12   2   9        0.26       -0.24     14.49 o 
 -13   3   9        5.31       21.84     16.96 o 
 -11   3   9        0.00       -0.20     14.02 o 
  -9   3   9        2.12       -6.28      8.01 o 
  -7   3   9       44.26       54.93     10.29 o 
  -5   3   9       58.31       66.55     12.19 o 
  -3   3   9      263.68      220.91     16.69 o 
  -1   3   9       13.52        8.12      6.51 o 
   1   3   9        2.17       -1.00      7.37 o 
   3   3   9      160.97      169.04     16.30 o 
   5   3   9      212.58      261.23     24.74 o 
   7   3   9        0.00        5.31     11.65 o 
   9   3   9      168.30      163.26     24.47 o 
  11   3   9        3.08      -12.38     12.38 o 
 -10   4   9       12.01        9.21     13.18 o 
  -8   4   9        0.50       -4.57     10.96 o 
  -6   4   9       10.42       -4.37     10.14 o 
  -4   4   9      226.45      204.11     19.51 o 
  -2   4   9        1.22       -3.68     11.31 o 
   0   4   9       30.81       34.08     15.59 o 
   2   4   9      519.09      544.45     26.30 o 
   4   4   9      131.17      135.15     17.61 o 
   6   4   9        6.78        3.81     12.48 o 
   8   4   9       38.14       48.09     15.14 o 
  -5   5   9        9.91       -0.15     17.08 o 
  -3   5   9       64.74       46.59     19.45 o 
  -1   5   9        2.49        5.54     17.84 o 
   1   5   9        0.03       -0.29     16.74 o 
   3   5   9        2.51       -7.59     16.83 o 
 -16   0  10        2.35        1.70     21.40 o 
 -14   0  10      698.92      728.16     53.35 o 
 -12   0  10        7.85       -1.54     10.69 o 
 -10   0  10      103.68      121.27     27.26 o 
  -8   0  10      154.77      148.18     15.19 o 
  -6   0  10     6016.92     6318.30    197.96 o 
  -4   0  10     2631.45     2588.61     31.59 o 
  -2   0  10       40.16       46.05      6.82 o 
   0   0  10       20.17       18.07      7.22 o 
   2   0  10     3987.83     4248.17     58.06 o 
   4   0  10      347.47      401.78     31.84 o 
   6   0  10      190.39      211.70     29.18 o 
   8   0  10      214.83      222.77     33.44 o 
  10   0  10     2884.24     2711.93     75.82 o 
  12   0  10       16.56       14.59     22.15 o 
  14   0  10       58.51       50.48     31.09 o 
 -15   1  10       47.63       91.03     16.41 o 
 -13   1  10      946.46      942.45     33.02 o 
 -11   1  10      418.31      419.66     21.72 o 
  -9   1  10       88.84      108.73     13.07 o 
  -7   1  10       93.58      113.84     10.28 o 
  -5   1  10      553.66      558.14     12.13 o 
  -3   1  10      115.23      134.78      7.86 o 
  -1   1  10      145.50      159.52      8.35 o 
   1   1  10      485.66      471.11     16.09 o 
   3   1  10     1706.58     1776.79     41.25 o 
   5   1  10       10.43       15.68     10.55 o 
   7   1  10        2.49       -4.53     10.34 o 
   9   1  10      113.91      134.45     21.14 o 
  11   1  10       19.25       -3.60     11.54 o 
  13   1  10       19.79       28.25     15.19 o 
 -14   2  10        3.62       -6.91     11.26 o 
 -12   2  10        0.31        6.89     10.64 o 
 -10   2  10       45.93       69.78     13.16 o 
  -8   2  10       98.14       72.26     10.38 o 
  -6   2  10      217.43      202.86     13.01 o 
  -4   2  10       19.88       21.38      7.09 o 
  -2   2  10     1110.56     1080.75     19.53 o 
   0   2  10       21.15       17.04      5.81 o 
   2   2  10       68.71       74.43      9.23 o 
   4   2  10       39.02       42.95     12.43 o 
   6   2  10       22.37        2.29     10.76 o 
   8   2  10       98.69      124.85     30.19 o 
  10   2  10       46.01       41.68     17.84 o 
  12   2  10       29.78       22.25     14.69 o 
 -13   3  10       42.73       32.54     18.30 o 
 -11   3  10       12.70        3.55     11.03 o 
  -9   3  10        0.69        1.49      8.44 o 
  -7   3  10      166.75      125.95     13.51 o 
  -5   3  10      558.61      554.00     24.63 o 
  -3   3  10      860.15      769.98     27.24 o 
  -1   3  10      969.71      920.54     27.19 o 
   1   3  10      409.95      383.86     24.05 o 
   3   3  10       36.71       31.74     10.45 o 
   5   3  10        2.65        1.30     11.51 o 
   7   3  10       65.40       61.26     16.54 o 
   9   3  10        4.74        1.31     24.07 o 
  11   3  10        0.16        3.10     13.47 o 
 -10   4  10        1.88      -13.07     13.07 o 
  -8   4  10       28.80       13.30     12.16 o 
  -6   4  10       12.17        4.60     11.80 o 
  -4   4  10      124.04      110.00     16.90 o 
  -2   4  10       38.72       43.12     16.96 o 
   0   4  10      193.36      216.84     26.81 o 
   2   4  10       55.47       63.94     18.01 o 
   4   4  10       90.17       75.46     14.79 o 
   6   4  10        0.68       12.78     12.25 o 
   8   4  10       19.18       37.72     15.45 o 
  -5   5  10       10.74       -1.58     18.25 o 
  -3   5  10        2.59       -9.37     16.93 o 
  -1   5  10        8.31       22.73     17.73 o 
   1   5  10        1.35       -3.51     17.17 o 
 -15   1  11        5.85       11.99     13.16 o 
 -13   1  11       24.56       21.76     11.70 o 
 -11   1  11     1080.12     1002.45     32.08 o 
  -9   1  11      160.11      160.85     14.99 o 
  -7   1  11      146.13      155.53     12.93 o 
  -5   1  11        7.48        5.89      4.36 o 
  -3   1  11       77.00       72.87      5.14 o 
  -1   1  11        0.83        2.98      4.17 o 
   1   1  11      619.34      581.44     18.64 o 
   3   1  11       70.35      101.28     18.10 o 
   5   1  11      106.32      110.80     16.90 o 
   7   1  11      209.59      252.60     42.65 o 
   9   1  11       88.82       92.58     19.87 o 
  11   1  11        3.50       14.83     12.76 o 
  13   1  11       12.07       -6.98     13.62 o 
 -14   2  11        7.61        3.86     12.06 o 
 -12   2  11      108.99      150.03     18.09 o 
 -10   2  11        8.68        1.98      9.45 o 
  -8   2  11       83.60      112.43     12.23 o 
  -6   2  11      412.25      374.81     16.54 o 
  -4   2  11       74.69       74.12      9.58 o 
  -2   2  11      403.22      377.16     12.38 o 
   0   2  11       57.17       53.81      7.80 o 
   2   2  11      332.88      344.47     15.46 o 
   4   2  11        7.95        9.02     10.30 o 
   6   2  11       19.85       18.98     12.12 o 
   8   2  11       71.26       63.73     20.61 o 
  10   2  11        3.10       -3.41     13.55 o 
  12   2  11        5.72       10.12     13.33 o 
 -13   3  11        4.10        8.99     16.79 o 
 -11   3  11       16.90       21.39     12.40 o 
  -9   3  11       56.42       58.99     12.00 o 
  -7   3  11      295.59      303.17     18.30 o 
  -5   3  11      626.75      604.86     26.03 o 
  -3   3  11        5.05       -8.31      8.31 o 
  -1   3  11     1411.40     1434.51     28.09 o 
   1   3  11      339.35      326.30     19.06 o 
   3   3  11       33.44       40.79     11.47 o 
   5   3  11       15.41        4.35     11.86 o 
   7   3  11       40.35       27.00     14.00 o 
   9   3  11        8.58       12.69     16.32 o 
 -10   4  11        0.40      -11.32     12.91 o 
  -8   4  11        1.56        6.97     12.27 o 
  -6   4  11        0.51       -0.49     11.72 o 
  -4   4  11        1.38      -10.49     10.59 o 
  -2   4  11       59.17       57.14     19.14 o 
   0   4  11       23.87       34.41     17.68 o 
   2   4  11        2.32       -0.04     11.21 o 
   4   4  11       57.66       35.70     13.25 o 
   6   4  11        7.74       -4.31     12.80 o 
  -3   5  11        0.01      -17.73     17.73 o 
  -1   5  11        1.23       15.33     20.34 o 
 -16   0  12       67.87       36.53     25.88 o 
 -14   0  12       77.70       72.84     26.62 o 
 -12   0  12     2022.29     2120.32     53.04 o 
 -10   0  12       70.47       58.77     19.27 o 
  -8   0  12     1019.11     1067.26     58.73 o 
  -6   0  12     1508.04     1707.60     32.89 o 
  -4   0  12     3469.55     3714.33     82.36 o 
  -2   0  12       12.43       11.15      6.13 o 
   0   0  12     2396.69     2550.71     57.29 o 
   2   0  12       26.59       28.09      9.78 o 
   4   0  12      412.51      447.57     35.25 o 
   6   0  12       14.09        7.99     14.48 o 
   8   0  12      202.89      184.65     32.37 o 
  10   0  12       58.67       62.30     26.20 o 
  12   0  12       51.86       30.99     27.69 o 
 -15   1  12       14.28       13.75     13.50 o 
 -13   1  12       46.76       57.04     14.32 o 
 -11   1  12      992.84      982.24     32.21 o 
  -9   1  12       40.00       48.07     11.01 o 
  -7   1  12       60.76       70.86      7.14 o 
  -5   1  12      152.66      170.05      9.22 o 
  -3   1  12       67.15       58.24      5.18 o 
  -1   1  12     1521.83     1464.16     33.74 o 
   1   1  12      141.87      130.82     11.70 o 
   3   1  12      162.20      167.62     13.65 o 
   5   1  12       81.25       97.60     16.28 o 
   7   1  12     1070.25     1079.62     43.06 o 
   9   1  12        7.75       10.99     13.48 o 
  11   1  12        0.42       -2.88     11.91 o 
 -14   2  12        6.75       11.03     12.68 o 
 -12   2  12       12.11       13.80     11.79 o 
 -10   2  12        4.43       -3.63      7.80 o 
  -8   2  12        2.48        7.95      7.42 o 
  -6   2  12      395.34      392.82     18.57 o 
  -4   2  12        0.20       -0.41      6.23 o 
  -2   2  12      158.16      167.36     10.06 o 
   0   2  12        6.37       -0.29      5.92 o 
   2   2  12       11.72        4.99      7.74 o 
   4   2  12       16.38       17.63     11.27 o 
   6   2  12      161.51      189.59     22.52 o 
   8   2  12       17.16        4.90     14.43 o 
  10   2  12       18.98       21.62     16.23 o 
 -13   3  12       89.67       81.52     35.41 o 
 -11   3  12       33.04       24.11     12.92 o 
  -9   3  12        4.72       -3.47      8.93 o 
  -7   3  12       81.10       60.93     11.55 o 
  -5   3  12      614.88      597.73     26.45 o 
  -3   3  12      199.96      202.60     21.17 o 
  -1   3  12       27.69       21.43     10.95 o 
   1   3  12     1567.19     1580.56     68.91 o 
   3   3  12      210.13      193.59     22.47 o 
   5   3  12        3.09        8.38     11.50 o 
   7   3  12       60.78       50.19     16.89 o 
   9   3  12       39.69        9.12     18.37 o 
 -10   4  12       69.49       56.96     16.79 o 
  -8   4  12       13.39       10.64     13.39 o 
  -6   4  12      242.23      208.42     21.87 o 
  -4   4  12        2.07        8.76     11.55 o 
  -2   4  12        0.15       -8.99     14.05 o 
   0   4  12       24.13       11.23     15.67 o 
   2   4  12      133.27      110.34     22.24 o 
   4   4  12        9.76        1.49     12.67 o 
   6   4  12        0.05       19.44     14.09 o 
 -15   1  13       11.06        9.75     12.88 o 
 -13   1  13       24.72       12.92     12.49 o 
 -11   1  13        0.49        6.50     10.13 o 
  -9   1  13      497.11      463.06     21.16 o 
  -7   1  13        0.24        1.80      5.05 o 
  -5   1  13      161.63      174.50     12.26 o 
  -3   1  13       11.72       11.90      4.36 o 
  -1   1  13      125.77      152.94      9.83 o 
   1   1  13        1.87       -6.29      6.29 o 
   3   1  13        9.76        8.71      7.85 o 
   5   1  13       16.09        8.15     10.95 o 
   7   1  13      318.33      286.10     28.65 o 
   9   1  13       71.67       81.20     19.39 o 
  11   1  13       37.95       25.55     17.73 o 
 -14   2  13        0.31        1.02     13.50 o 
 -12   2  13       17.70       18.23     12.24 o 
 -10   2  13       19.13       20.22      9.91 o 
  -8   2  13        0.25       -1.32      7.68 o 
  -6   2  13       80.15       77.36     10.63 o 
  -4   2  13        0.06       -0.63      6.32 o 
  -2   2  13      161.65      156.83     10.30 o 
   0   2  13     1145.16     1120.89     24.98 o 
   2   2  13        1.27        8.38      7.80 o 
   4   2  13      139.61      110.75     17.62 o 
   6   2  13       12.98       20.19     13.73 o 
   8   2  13       59.07       61.21     17.47 o 
  10   2  13        2.21       -7.47     15.21 o 
 -13   3  13       12.34       21.25     19.19 o 
 -11   3  13       46.33       39.73     12.45 o 
  -9   3  13        0.05       -8.82      8.82 o 
  -7   3  13       49.31       33.71     10.87 o 
  -5   3  13      412.51      340.40     21.35 o 
  -3   3  13      368.11      349.35     22.21 o 
  -1   3  13        8.58       13.82     10.85 o 
   1   3  13      830.85      857.65     29.75 o 
   3   3  13       45.25       28.22     11.16 o 
   5   3  13       36.22       46.31     15.79 o 
   7   3  13        3.56       21.15     20.13 o 
   9   3  13        2.74        7.87     15.65 o 
 -10   4  13        2.74        2.97     15.05 o 
  -8   4  13      129.19      120.16     20.21 o 
  -6   4  13        3.05       -7.61     12.55 o 
  -4   4  13       45.00       19.27     12.96 o 
  -2   4  13        1.85      -13.66     13.66 o 
   0   4  13       29.90       22.78     16.78 o 
   2   4  13       89.72       90.69     22.48 o 
   4   4  13        3.35       -3.90     12.31 o 
   6   4  13       11.22        3.19     14.32 o 
 -16   0  14       67.56       54.10     31.41 o 
 -14   0  14     1362.74     1387.75     76.78 o 
 -12   0  14      104.47       80.61     28.65 o 
 -10   0  14      983.31     1030.35     36.41 o 
  -8   0  14      105.25      123.01     15.76 o 
  -6   0  14     2036.45     2171.55     34.70 o 
  -4   0  14      171.72      202.58     12.88 o 
  -2   0  14      186.93      181.37     12.93 o 
   0   0  14      758.19      736.01     28.95 o 
   2   0  14      755.70      794.91     31.07 o 
   4   0  14       52.60       50.16     20.02 o 
   6   0  14       12.08       13.74     17.68 o 
   8   0  14        1.60      -11.93     16.19 o 
  10   0  14        0.14       11.93     22.47 o 
  12   0  14        3.00        8.63     23.96 o 
 -15   1  14      116.12      149.36     33.22 o 
 -13   1  14        2.92       11.61     12.04 o 
 -11   1  14        8.35       12.23     10.79 o 
  -9   1  14       84.51       98.26     12.13 o 
  -7   1  14     1096.62      989.51     27.36 o 
  -5   1  14       58.71       52.59      7.33 o 
  -3   1  14       26.61       20.16      4.97 o 
  -1   1  14        0.27        1.23      5.37 o 
   1   1  14     1297.75     1342.95     49.89 o 
   3   1  14        1.14       -3.54      7.40 o 
   5   1  14        4.76        3.25     11.25 o 
   7   1  14      421.58      449.44     43.50 o 
   9   1  14      276.37      306.31     31.93 o 
  11   1  14       31.92       40.14     18.88 o 
 -14   2  14       26.53       30.03     15.25 o 
 -12   2  14        4.97        2.78     10.99 o 
 -10   2  14       94.41       85.08     13.05 o 
  -8   2  14       79.79       46.69     10.40 o 
  -6   2  14        8.85       -0.01      6.87 o 
  -4   2  14       68.87       59.43      9.98 o 
  -2   2  14      571.51      566.92     16.56 o 
   0   2  14      180.29      183.33     14.77 o 
   2   2  14        0.41        0.40      9.93 o 
   4   2  14      310.32      311.52     37.32 o 
   6   2  14        2.26       22.31     14.72 o 
   8   2  14      120.56      122.89     23.25 o 
  10   2  14        3.36      -10.76     15.29 o 
 -13   3  14       55.90       75.39     32.59 o 
 -11   3  14       38.54       39.81     12.94 o 
  -9   3  14       20.82       17.83     10.79 o 
  -7   3  14       25.30       10.65      9.64 o 
  -5   3  14       41.24       34.88     12.60 o 
  -3   3  14       94.48      103.73     15.51 o 
  -1   3  14        0.89        8.16     12.31 o 
   1   3  14      105.06      115.25     14.96 o 
   3   3  14      155.90      131.70     16.38 o 
   5   3  14       21.42       16.95     12.08 o 
   7   3  14        1.58        1.49     14.85 o 
  -8   4  14      106.98       91.52     18.43 o 
  -6   4  14       11.71       18.50     14.29 o 
  -4   4  14       70.56       68.91     19.62 o 
  -2   4  14        0.61       -0.17     15.39 o 
   0   4  14       35.71       33.82     19.44 o 
   2   4  14       11.91       16.27     16.49 o 
   4   4  14        1.08       -3.09     17.46 o 
 -15   1  15       39.70       26.55     18.51 o 
 -13   1  15       41.48       65.65     15.77 o 
 -11   1  15       35.63       41.37     12.12 o 
  -9   1  15      271.79      276.81     16.99 o 
  -7   1  15      412.94      402.27     17.83 o 
  -5   1  15       16.85       21.91      6.37 o 
  -3   1  15      250.74      281.46     13.20 o 
  -1   1  15       39.95       36.43      7.22 o 
   1   1  15       59.63       68.73     11.16 o 
   3   1  15       13.28       11.96      8.85 o 
   5   1  15      234.55      191.00     23.76 o 
   7   1  15       10.60       17.54     14.54 o 
   9   1  15      100.58      104.43     39.29 o 
  11   1  15        0.23       -3.24     16.34 o 
 -14   2  15        1.76       12.15     14.25 o 
 -12   2  15        0.57       -4.28     11.51 o 
 -10   2  15       87.72       83.63     12.97 o 
  -8   2  15       13.03       22.28      9.40 o 
  -6   2  15        4.77        2.52      7.77 o 
  -4   2  15        0.06        0.19      7.09 o 
  -2   2  15      868.19      877.98     27.37 o 
   0   2  15      292.81      283.44     15.26 o 
   2   2  15      231.53      233.95     22.75 o 
   4   2  15      230.80      260.13     52.76 o 
   6   2  15       45.67       53.68     18.11 o 
   8   2  15       11.34       27.89     17.54 o 
  10   2  15        1.12        6.89     16.48 o 
 -11   3  15        2.29       -0.60     10.89 o 
  -9   3  15      104.23      100.88     15.05 o 
  -7   3  15        6.15        6.29      9.95 o 
  -5   3  15        1.47        4.08     10.58 o 
  -3   3  15        7.50        4.90     10.71 o 
  -1   3  15       10.70       -5.44     12.08 o 
   1   3  15        5.37       11.59     10.34 o 
   3   3  15       58.63       27.49     12.24 o 
   5   3  15       18.91       25.55     13.93 o 
   7   3  15        1.08      -10.25     15.65 o 
  -8   4  15       81.80       71.35     18.16 o 
  -6   4  15      190.39      182.03     24.11 o 
  -4   4  15       48.92       50.70     19.56 o 
  -2   4  15       40.39       36.61     18.74 o 
   0   4  15        5.30       11.07     17.92 o 
   2   4  15       61.68       56.69     20.67 o 
   4   4  15       41.91       35.59     20.66 o 
 -14   0  16      192.11      233.21     43.23 o 
 -12   0  16      678.58      719.33     56.33 o 
 -10   0  16       10.62       20.77     18.85 o 
  -8   0  16       95.37       78.11     14.41 o 
  -6   0  16       69.66       86.13     15.27 o 
  -4   0  16      439.60      433.41     18.45 o 
  -2   0  16      258.30      285.77     15.71 o 
   0   0  16      293.57      281.47     20.78 o 
   2   0  16       23.61       23.68     19.65 o 
   4   0  16       35.28       40.04     20.13 o 
   6   0  16       66.90       87.96     27.58 o 
   8   0  16        5.87       -0.53     20.66 o 
  10   0  16        6.13       30.14     26.62 o 
 -15   1  16       55.67       60.20     19.92 o 
 -13   1  16      146.15      155.52     19.53 o 
 -11   1  16        7.47        0.24     10.80 o 
  -9   1  16        5.20        0.73      8.51 o 
  -7   1  16      479.11      455.64     26.57 o 
  -5   1  16      106.03       97.67     10.69 o 
  -3   1  16      101.89      100.01      9.74 o 
  -1   1  16        3.57        0.56      6.17 o 
   1   1  16       37.59       41.91     10.57 o 
   3   1  16      129.27      148.80     15.68 o 
   5   1  16      115.04       93.34     18.56 o 
   7   1  16        0.12       10.41     14.85 o 
   9   1  16       29.05       37.07     18.61 o 
 -14   2  16       15.26       10.98     14.81 o 
 -12   2  16        0.31       -3.81     12.53 o 
 -10   2  16        8.46        7.11      9.77 o 
  -8   2  16      171.30      135.23     14.69 o 
  -6   2  16       55.71       59.74     11.22 o 
  -4   2  16        0.09       -0.34      7.82 o 
  -2   2  16     1639.37     1634.94     43.27 o 
   0   2  16      335.81      329.78     16.48 o 
   2   2  16       11.09       16.31     10.32 o 
   4   2  16       68.50       77.49     17.57 o 
   6   2  16      457.26      440.00     59.58 o 
   8   2  16        3.42       -0.79     16.85 o 
 -11   3  16        1.44        5.99     12.21 o 
  -9   3  16        7.50        7.03     14.63 o 
  -7   3  16       36.99       27.02     11.14 o 
  -5   3  16       25.51       22.14     12.38 o 
  -3   3  16       10.20       14.66     11.65 o 
  -1   3  16        9.29        5.73     13.96 o 
   1   3  16       27.67       36.88     16.00 o 
   3   3  16       41.99       55.38     14.68 o 
   5   3  16        9.12       16.28     14.27 o 
   7   3  16        2.61        0.28     16.76 o 
  -6   4  16      250.91      261.76     26.00 o 
  -4   4  16        1.78        2.61     14.68 o 
  -2   4  16        8.50        0.98     17.32 o 
   0   4  16        0.06       19.29     17.28 o 
   2   4  16        0.32       -0.48     16.65 o 
 -13   1  17       99.53      127.57     23.52 o 
 -11   1  17       20.53       18.92     14.22 o 
  -9   1  17        2.35       -2.43      8.96 o 
  -7   1  17      317.17      303.62     16.56 o 
  -5   1  17      827.43      823.15     20.51 o 
  -3   1  17      215.92      236.20     13.39 o 
  -1   1  17      550.50      527.48     20.07 o 
   1   1  17       23.17        9.99      9.48 o 
   3   1  17       14.36        2.86     12.48 o 
   5   1  17       29.47       48.45     16.67 o 
   7   1  17      111.78       90.34     20.36 o 
   9   1  17        1.98        1.88     19.17 o 
 -12   2  17        0.52       -2.89     12.88 o 
 -10   2  17       47.92       51.32     12.70 o 
  -8   2  17      262.58      240.79     18.66 o 
  -6   2  17        0.03       -4.21      8.39 o 
  -4   2  17       36.66       15.52      9.30 o 
  -2   2  17        3.99        4.11      8.84 o 
   0   2  17      358.48      338.74     17.68 o 
   2   2  17       14.67        8.09     11.03 o 
   4   2  17        3.70       12.52     14.29 o 
   6   2  17      306.37      323.77     32.91 o 
   8   2  17        6.17      -14.63     24.81 o 
 -11   3  17        1.34       -4.72     12.50 o 
  -9   3  17       29.67       20.62     11.90 o 
  -7   3  17       37.65       33.59     11.56 o 
  -5   3  17        3.79       -0.61     11.92 o 
  -3   3  17        0.09       -7.88     11.25 o 
  -1   3  17       29.98       47.35     16.80 o 
   1   3  17        1.54      -11.78     13.51 o 
   3   3  17        0.08       24.51     13.00 o 
   5   3  17       10.78        6.01     14.22 o 
  -6   4  17       32.70       12.06     15.10 o 
  -4   4  17        7.51        5.72     18.03 o 
  -2   4  17       25.95       37.75     19.44 o 
   0   4  17        1.94       14.85     19.05 o 
 -14   0  18        7.72       50.37     28.86 o 
 -12   0  18       17.54        0.32     23.00 o 
 -10   0  18       96.60       88.60     28.65 o 
  -8   0  18        5.54        8.42     11.64 o 
  -6   0  18      425.66      403.20     25.71 o 
  -4   0  18       29.74       13.40     11.33 o 
  -2   0  18       56.35       63.00     11.68 o 
   0   0  18      127.21      125.50     18.48 o 
   2   0  18       55.22       55.16     22.79 o 
   4   0  18       88.53      114.26     28.75 o 
   6   0  18       23.08       18.42     24.28 o 
   8   0  18       10.74       -0.32     22.68 o 
 -13   1  18       33.03       30.73     19.63 o 
 -11   1  18        0.43        1.03     11.94 o 
  -9   1  18       90.45       87.96     15.06 o 
  -7   1  18       21.66       28.12      9.99 o 
  -5   1  18      201.26      243.93     17.19 o 
  -3   1  18      245.66      253.09     14.37 o 
  -1   1  18       55.64       54.61      9.63 o 
   1   1  18        1.42       -3.08      8.41 o 
   3   1  18       83.76       72.82     18.18 o 
   5   1  18        0.84       10.48     13.21 o 
   7   1  18       40.43       57.40     19.42 o 
 -12   2  18        0.01       -6.79     13.42 o 
 -10   2  18       97.38      101.05     15.52 o 
  -8   2  18       16.29       20.09     10.66 o 
  -6   2  18       70.76       47.06     14.89 o 
  -4   2  18        0.00       -2.04      8.10 o 
  -2   2  18       26.16       28.78      9.82 o 
   0   2  18      626.96      589.09     22.35 o 
   2   2  18        2.98        6.23     10.81 o 
   4   2  18        8.91        3.95     14.44 o 
   6   2  18      103.73       89.35     22.05 o 
  -9   3  18        4.61        7.23     11.83 o 
  -7   3  18        1.43        9.70     11.14 o 
  -5   3  18       12.97        7.59     12.68 o 
  -3   3  18        2.01       -4.29     11.89 o 
  -1   3  18        7.45        8.98     14.87 o 
   1   3  18        8.37       16.25     27.26 o 
   3   3  18      118.41      157.36     31.63 o 
   5   3  18      119.79      158.37     24.28 o 
 -13   1  19        8.18       -2.95     16.31 o 
 -11   1  19      119.07      135.98     19.48 o 
  -9   1  19        3.64       26.40     12.65 o 
  -7   1  19        0.07       -2.02      8.74 o 
  -5   1  19        2.44       -4.23      8.47 o 
  -3   1  19      950.22      963.02     24.18 o 
  -1   1  19      142.07      131.73     12.41 o 
   1   1  19       21.69       12.21     10.47 o 
   3   1  19        7.20       19.57     13.66 o 
   5   1  19       27.95       -7.02     15.61 o 
   7   1  19        9.39       30.88     18.49 o 
 -12   2  19       32.07       39.21     16.67 o 
 -10   2  19        6.31       -2.56     11.32 o 
  -8   2  19      106.10      104.41     18.23 o 
  -6   2  19       31.97       21.56     10.61 o 
  -4   2  19       56.36       68.60     12.67 o 
  -2   2  19       27.46       15.17     10.30 o 
   0   2  19        1.37       12.90     11.40 o 
   2   2  19        8.73        8.78     12.10 o 
   4   2  19       15.49       41.41     17.83 o 
   6   2  19        1.30        5.83     16.86 o 
  -9   3  19        7.57        7.83     12.43 o 
  -7   3  19        2.95        2.19     12.50 o 
  -5   3  19        5.14       -2.12     11.97 o 
  -3   3  19       20.38       26.24     17.66 o 
  -1   3  19        8.33      -11.79     13.91 o 
   1   3  19        3.10       11.08     16.11 o 
   3   3  19       21.90       18.40     19.16 o 
 -12   0  20       18.91        3.41     25.56 o 
 -10   0  20       29.80       38.97     26.52 o 
  -8   0  20       49.11       21.30     22.26 o 
  -6   0  20       70.78       64.38     16.32 o 
  -4   0  20     1548.54     1556.00     48.85 o 
  -2   0  20        7.72        2.56     12.32 o 
   0   0  20      139.56      149.23     21.79 o 
   2   0  20        6.68       23.64     21.19 o 
   4   0  20      269.82      333.20     45.36 o 
   6   0  20       21.71       20.02     23.85 o 
 -13   1  20       83.55      105.58     26.01 o 
 -11   1  20        4.68        2.49     13.76 o 
  -9   1  20       45.03       44.81     14.38 o 
  -7   1  20       35.32       41.07     13.29 o 
  -5   1  20       20.83       23.63     10.12 o 
  -3   1  20     1057.61     1137.97     26.77 o 
  -1   1  20       65.31       55.91     10.40 o 
   1   1  20        3.87       12.12     11.45 o 
   3   1  20       10.00        7.09     15.83 o 
   5   1  20       36.16       50.84     18.40 o 
   7   1  20       10.74        0.32     18.48 o 
 -10   2  20        1.00       -4.65     13.06 o 
  -8   2  20       63.97       61.07     14.10 o 
  -6   2  20       11.03       19.85     10.64 o 
  -4   2  20        8.54       -3.99      9.24 o 
  -2   2  20        0.06       10.20     11.41 o 
   0   2  20       31.32       13.62     22.31 o 
   2   2  20        0.04        5.50     12.68 o 
   4   2  20        0.43       15.73     17.20 o 
  -7   3  20        6.05        4.27     12.27 o 
  -5   3  20       51.81       46.06     15.34 o 
  -3   3  20       46.16       46.75     20.85 o 
  -1   3  20        2.95        0.21     16.18 o 
   1   3  20       15.20       17.48     18.24 o 
 -11   1  21        7.42       -1.43     17.36 o 
  -9   1  21       70.06       64.95     15.60 o 
  -7   1  21       12.99        1.76     10.77 o 
  -5   1  21        6.69       12.83     12.51 o 
  -3   1  21       21.76       32.04     10.93 o 
  -1   1  21      285.89      295.98     17.19 o 
   1   1  21        4.95       -4.29     10.96 o 
   3   1  21       20.98       -3.77     16.41 o 
   5   1  21        2.71       13.97     18.57 o 
 -10   2  21      125.65      146.42     21.23 o 
  -8   2  21        0.02        7.95     11.24 o 
  -6   2  21       25.93        7.99     11.36 o 
  -4   2  21       14.12       25.29     11.60 o 
  -2   2  21       53.56       72.97     15.73 o 
   0   2  21        0.65      -16.77     16.77 o 
   2   2  21        3.00       -8.73     11.88 o 
   4   2  21       18.87       35.25     19.38 o 
  -5   3  21        6.51        8.37     14.26 o 
  -3   3  21       17.10       28.47     18.36 o 
  -1   3  21        1.85      -15.58     15.58 o 
 -10   0  22       80.35      136.41     36.95 o 
  -8   0  22        0.25       23.11     24.49 o 
  -6   0  22      665.63      708.04     43.50 o 
  -4   0  22       67.10       67.34     18.13 o 
  -2   0  22      828.43      824.71     39.93 o 
   0   0  22        1.13       -5.12     13.66 o 
   2   0  22      241.54      232.89     40.57 o 
   4   0  22       23.73       -6.50     23.53 o 
 -11   1  22        2.62       27.87     18.94 o 
  -9   1  22        9.27        1.26     13.43 o 
  -7   1  22       14.57       13.99     12.96 o 
  -5   1  22        3.38       -3.55     11.56 o 
  -3   1  22       16.37        7.06     10.79 o 
  -1   1  22      145.69      148.19     14.30 o 
   1   1  22       34.92       44.50     13.06 o 
   3   1  22        0.28        8.33     17.21 o 
  -8   2  22        6.82       -5.85     13.01 o 
  -6   2  22        4.06       -7.01     10.56 o 
  -4   2  22        5.48       14.05     11.38 o 
  -2   2  22       13.98        6.66     13.29 o 
   0   2  22       25.18       75.14     28.65 o 
   2   2  22        4.16       13.63     19.43 o 
  -9   1  23        2.78        5.13     13.47 o 
  -7   1  23       48.57       51.53     15.78 o 
  -5   1  23       34.12       43.23     15.09 o 
  -3   1  23       15.48       24.50     14.07 o 
  -1   1  23        7.34       13.94     10.68 o 
   1   1  23       34.77       10.50     12.20 o 
   3   1  23        1.51        4.19     17.09 o 
  -6   2  23        3.83        6.75     14.24 o 
  -4   2  23        0.27        3.76     11.87 o 
  -2   2  23        0.80      -13.32     15.73 o 
   0   2  23        3.44       -4.61     17.91 o 
  -8   0  24        4.92       38.97     26.83 o 
  -6   0  24      101.39      138.54     36.10 o 
  -4   0  24      900.11      910.45     43.85 o 
  -2   0  24        9.58        8.51     16.82 o 
   0   0  24       41.87       31.25     19.77 o 
   2   0  24        0.00       41.42     28.96 o 
  -7   1  24       16.83       26.09     14.99 o 
  -5   1  24      132.21      164.87     21.79 o 
  -3   1  24        0.01        1.23     13.46 o 
  -1   1  24       19.02       24.08     15.90 o 
   1   1  24       22.67       27.85     15.41 o 
  -5   1  25       55.32       64.03     17.59 o 
  -3   1  25       10.34       -2.21     14.24 o 
                                                 
